# Supplementary material for: Cytauxzoon paradoxurus n. sp., a novel Cytauxzoon species identified in common palm civets in Singapore
Source: Parasit Vectors. 2025 May 15;18:175. doi: 10.1186/s13071-025-06820-0 (PMC12079874; doi:10.1186/s13071-025-06820-0)
Supplement: Supplementary file 2 — Additional file 2. Dataset S1. Weight, sex and month of sampling of Cytauxzoon paradoxurus n. sp.-infected and non-infected civets. [file 13071_2025_6820_MOESM2_ESM.xlsx]

## Sheet: Sheet1
bios	cyt	weight	sex	month
BIOS00001	POS	2.97	F	1
BIOS00002	NEG	1.63	F	1
BIOS00003	NEG	0.7	M	1
BIOS00004	NEG	2.12	M	1
BIOS00027	POS	2.6	M	1
BIOS00031	POS	3.5	M	2
BIOS00032	POS	1.8	F	2
BIOS00034	NEG	2.5	F	3
BIOS00036	POS	4	M	3
BIOS00037	NEG	2	M	3
BIOS00038	POS	2.5	F	3
BIOS00039	NEG	0.48	F	3
BIOS00041	NEG	1.55	F	4
BIOS00042	NEG	2.4	F	4
BIOS00046	NEG	2.3	M	4
BIOS00047	POS	3.8	M	4
BIOS00048	NEG	1	M	5
BIOS00049	NEG	2.7	F	5
BIOS00050	NEG	1.1	F	5
BIOS00051	NEG	0.9	M	5
BIOS00065	NEG	3.5	M	6
BIOS00066	NEG	1.4	F	6
BIOS00067	POS	2.4	F	6
BIOS00168	NEG	2.5	F	6
BIOS00169	NEG	2.25	M	6
BIOS00170	POS	3.2	M	6
BIOS00171	POS	2.3	F	6
BIOS00172	POS	3.45	M	6
BIOS00173	NEG	2.4	F	6
BIOS00174	NEG	3.2	M	6
BIOS00175	NEG	2.3	F	6
BIOS00177	NEG	1.7	M	6
BIOS00178	POS	2.3	F	7
BIOS00181	NEG	1	F	7
BIOS00185	NEG	2.8	F	7
BIOS00186	NEG	1.5	M	7
BIOS00187	NEG	3.9	M	7
BIOS00189	NEG	2.75	F	8
BIOS00190	NEG	2.4	F	8
BIOS00191	NEG	4.1	M	8
BIOS00198	NEG	1.25	F	8
BIOS00199	NEG	2.55	M	8
BIOS00200	NEG	2.5	F	8
BIOS00201	NEG	1.4	F	9
BIOS00202	NEG	2.55	F	9
BIOS00204	NEG	1.7	M	9
BIOS00210	NEG	2.0	M	8
BIOS00212	NEG	2	M	9
BIOS00325	NEG	2	F	10
BIOS00326	NEG	2.3	F	10
BIOS00352	NEG	2.35	M	10
BIOS00428	NEG	2.7	M	10
BIOS00469	NEG	2.3	F	11
BIOS00470	NEG	2.5	M	11
BIOS00476	NEG	3	M	11
BIOS00477	NEG	2.3	F	11
BIOS00485	NEG	3.5	M	12
BIOS00494	NEG	2.8	M	12
BIOS00507	POS	2.15	M	12
BIOS00508	NEG	1.8	M	12
BIOS00511	NEG	2	M	1
BIOS00512	NEG	2.5	F	1
BIOS00513	NEG	3.35	M	1
BIOS00518	NEG	3	M	1
BIOS00637	NEG	1.85	M	2
BIOS00638	POS	3.85	M	2
BIOS00639	NEG	2.7	M	2
BIOS00709	NEG	3.95	M	2
BIOS00710	NEG	1.59	F	2
BIOS00711	NEG	2.9	F	2
BIOS00712	NEG	1.6	M	2
BIOS00733	NEG	3.3	M	3
BIOS00734	POS	4.3	M	3
BIOS00735	NEG	1.3	M	2
BIOS00738	NEG	2.6	M	3
BIOS00802	NEG	3.8	M	3
BIOS00803	NEG	0.75	M	3
BIOS00804	NEG	2.5	M	3
BIOS00812	NEG	1.9	F	4
BIOS00813	NEG	2.5	F	4
BIOS00837	NEG	1.9	F	4
BIOS00838	POS	3.55	M	4
BIOS00940	NEG	1.5	F	5
BIOS00943	POS	3.8	M	5
BIOS00945	NEG	2	F	5
BIOS00946	POS	3.9	M	5
BIOS00947	POS	3.05	M	5
BIOS00948	NEG	2.5	F	5
BIOS00949	POS	2.8	M	5
BIOS00950	POS	2.5	F	5
BIOS00955	POS	2.15	F	5
BIOS00956	NEG	3.7	M	6
BIOS00983	NEG	0.75	M	6
BIOS00986	NEG	2.45	F	6
BIOS01080	NEG	2.8	M	6
BIOS01081	NEG	2.75	M	7
BIOS01082	NEG	1.1	F	7
BIOS01083	NEG	1.95	F	7
BIOS01084	NEG	2.2	F	7
BIOS01085	POS	2.55	M	7
BIOS01090	POS	3.2	M	7
BIOS01091	NEG	3.2	M	7
BIOS01092	NEG	1.05	M	7
BIOS01093	NEG	1.1	F	7
BIOS01094	NEG	1	F	7
BIOS01095	NEG	2.5	M	7
BIOS01097	NEG	2.95	M	7
BIOS01098	NEG	0.95	M	7
BIOS01100	POS	2.8	F	8
BIOS01103	NEG	1.3	F	7
BIOS01104	NEG	2	F	8
BIOS01142	NEG	3.5	M	9
BIOS01143	NEG	2.6	M	9
BIOS01144	NEG	1.65	M	9
BIOS01145	NEG	2.2	F	9
BIOS01223	NEG	2.65	M	10
BIOS01224	NEG	2.5	M	10
BIOS01225	NEG	0.45	F	10
BIOS01226	NEG	2.45	F	10
BIOS01227	NEG	2.3	M	10
BIOS01228	NEG	1.6	M	10
BIOS01229	POS	2.41	M	10
BIOS01230	POS	3.86	M	10
BIOS01231	NEG	0.74	M	10
BIOS01244	NEG	3.35	M	10
BIOS01245	POS	3.15	M	11
BIOS01246	POS	3.4	M	11
BIOS01256	NEG	2.35	M	11
BIOS01257	NEG	1.95	F	11
BIOS01259	NEG	2.2	F	11
BIOS01260	NEG	1.3	M	11
BIOS01261	NEG	1.85	M	11
BIOS01272	NEG	1.13	M	12
BIOS01273	NEG	1.25	M	11
BIOS01274	POS	4.7	F	12
BIOS01275	NEG	2.5	F	12
